# Supplementary material for: Production of an Anise- and Woodruff-like Aroma by Monokaryotic Strains of Pleurotus sapidus Grown on Citrus Side Streams
Source: Molecules. 2022 Jan 19;27(3):651. doi: 10.3390/molecules27030651 (PMC8838675; doi:10.3390/molecules27030651)
Supplement: Supplementary file 1 [file molecules-27-00651-s001.zip]

Archive with 1 entries (1 files):
- molecules-1556546-supplementary.pdf
